# Supplementary material for: Response of Soil Microbial Communities Between Different Vegetation Types in the Greater and Lesser Khingan Mountains Ecotone in Northeast China
Source: Microorganisms. 2025 Sep 9;13(9):2107. doi: 10.3390/microorganisms13092107 (PMC12472221; doi:10.3390/microorganisms13092107)
Supplement: Supplementary file 1 [file microorganisms-13-02107-s001.zip]

Archive with 1 entries (1 files):
- microorganisms-3830318-supplementary.pdf
